# Supplementary material for: Analysis of CNGC Family Members in Citrus clementina (Hort. ex Tan.) by a Genome-Wide Approach
Source: Int J Mol Sci. 2025 Jan 23;26(3):960. doi: 10.3390/ijms26030960 (PMC11817026; doi:10.3390/ijms26030960)
Supplement: Supplementary file 1 [file ijms-26-00960-s001.zip]

Archive with 1 entries (1 files):
- ijms-3380197-supplementary.pdf
